# Supplementary material for: Exploring the diversity of Ralstonia solanacearum strains from mainland France using a novel multiple loci VNTR analysis scheme
Source: Appl Environ Microbiol. 2025 Jul 31;91(8):e00963-25. doi: 10.1128/aem.00963-25 (PMC12366337; doi:10.1128/aem.00963-25)
Supplement: Table S1 — Ralstonia solanacearum strains used in this study, with corresponding metadata and genotypic data. [file aem.00963-25-s0002.xlsx]

## Sheet: Feuil1
Table S1: list of all Ralstonia solanacearum strains used in this study with corresponding metadata and genotypic data.
								Number of repeats
Strain ID	Other IDs	Country	Region	Year	Host	Haplotype	DAPC Pop	L504	L540	RS2BL22	L563	VMGP6	VMGP8	L539	RS2BL21	RS2BL24	VCHR16	VCHR401	VCHR1339	VCHR126	VMGP752
LNPV 01.38	PD 441	Sweden		1984	Potato	MT47	1	10	11	6	6	4	4	4	11	9	2	3	2	3	3
LNPV 09.46		France	Pays-de-la-Loire	1994	Tomato	MT04	1	7	11	6	6	4	4	4	11	9	2	3	2	3	3
LNPV 09.47		France	Pays-de-la-Loire	1994	Tomato	MT04	1	7	11	6	6	4	4	4	11	9	2	3	2	3	3
LNPV 11.46		France	Nouvelle-Aquitaine	1994	Tomato	MT01	3	8	11	6	6	4	3	4	11	9	2	3	2	3	3
LNPV 11.47	CFBP3581	France	Nouvelle-Aquitaine	1995	Eggplant	MT01	3	8	11	6	6	4	3	4	11	9	2	3	2	3	3
LNPV 12.18		France	Ile-de-France	1995	Potato	MT02	3	7	11	6	6	4	3	4	11	9	2	3	2	3	3
LNPV 12.19		France	Ile-de-France	1995	Potato	MT01	3	8	11	6	6	4	3	4	11	9	2	3	2	3	3
LNPV 13.60		Portugal		1995	Potato	MT39	3	7	11	6	6	4	3	4	11	10	2	3	2	3	3
LNPV 13.61	CFBP 4788	France	Nouvelle-Aquitaine	1995	Tomato	MT01	3	8	11	6	6	4	3	4	11	9	2	3	2	3	3
LNPV 14.19		France	Ile-de-France	1995	Potato	MT02	3	7	11	6	6	4	3	4	11	9	2	3	2	3	3
LNPV 14.20		France	Ile-de-France	1995	Potato	MT02	3	7	11	6	6	4	3	4	11	9	2	3	2	3	3
LNPV 14.21		France	Ile-de-France	1995	Potato	MT02	3	7	11	6	6	4	3	4	11	9	2	3	2	3	3
LNPV 14.22		France	Ile-de-France	1995	Potato	MT02	3	7	11	6	6	4	3	4	11	9	2	3	2	3	3
LNPV 14.23		France	Pays-de-la-Loire	1995	Tomato	MT01	3	8	11	6	6	4	3	4	11	9	2	3	2	3	3
LNPV 14.24		France	Pays-de-la-Loire	1995	Tomato	MT01	3	8	11	6	6	4	3	4	11	9	2	3	2	3	3
LNPV 14.25	CFBP 3866, CFBP 3877	France	Nouvelle-Aquitaine	1995	Tomato	MT01	3	8	11	6	6	4	3	4	11	9	2	3	2	3	3
LNPV 14.71		France	Ile-de-France	1995	Potato	MT02	3	7	11	6	6	4	3	4	11	9	2	3	2	3	3
LNPV 14.72		France	Ile-de-France	1995	Potato	MT02	3	7	11	6	6	4	3	4	11	9	2	3	2	3	3
LNPV 14.78		France	Ile-de-France	1995	Nightshade	MT02	3	7	11	6	6	4	3	4	11	9	2	3	2	3	3
LNPV 14.79		France	Ile-de-France	1995	Nightshade	MT02	3	7	11	6	6	4	3	4	11	9	2	3	2	3	3
LNPV 14.80		France	Ile-de-France	1995	Nightshade	MT02	3	7	11	6	6	4	3	4	11	9	2	3	2	3	3
LNPV 14.81		France	Ile-de-France	1995	Nightshade	MT02	3	7	11	6	6	4	3	4	11	9	2	3	2	3	3
LNPV 15.01	NCPPB 4157, CFPPB 6792	France	Ile-de-France	1995	Potato	MT02	3	7	11	6	6	4	3	4	11	9	2	3	2	3	3
LNPV 15.02		France	Ile-de-France	1995	Potato	MT02	3	7	11	6	6	4	3	4	11	9	2	3	2	3	3
LNPV 15.04		France	Ile-de-France	1995	Potato	MT17	3	7	11	6	6	4	3	3	11	9	2	3	2	3	3
LNPV 15.41	515	Belgium		1996	NA	MT53	3	7	11	5	7	4	3	4	11	9	2	3	2	3	3
LNPV 15.52		France	Ile-de-France	1996	Potato	MT02	3	7	11	6	6	4	3	4	11	9	2	3	2	3	3
LNPV 15.53		France	Ile-de-France	1996	Potato	MT02	3	7	11	6	6	4	3	4	11	9	2	3	2	3	3
LNPV 15.54		France	Ile-de-France	1996	Potato	MT02	3	7	11	6	6	4	3	4	11	9	2	3	2	3	3
LNPV 15.55		France	Ile-de-France	1996	Potato	MT02	3	7	11	6	6	4	3	4	11	9	2	3	2	3	3
LNPV 15.56		France	Ile-de-France	1996	Potato	MT02	3	7	11	6	6	4	3	4	11	9	2	3	2	3	3
LNPV 15.57		France	Ile-de-France	1996	Potato	MT02	3	7	11	6	6	4	3	4	11	9	2	3	2	3	3
LNPV 15.58		France	Ile-de-France	1996	Potato	MT02	3	7	11	6	6	4	3	4	11	9	2	3	2	3	3
LNPV 15.59		France	Ile-de-France	1997	Potato	MT02	3	7	11	6	6	4	3	4	11	9	2	3	2	3	3
LNPV 15.60		France	Ile-de-France	1996	Potato	MT02	3	7	11	6	6	4	3	4	11	9	2	3	2	3	3
LNPV 15.69		France	Nouvelle-Aquitaine	1996	Tomato	MT01	3	8	11	6	6	4	3	4	11	9	2	3	2	3	3
LNPV 15.70		France	Nouvelle-Aquitaine	1996	Tomato	MT01	3	8	11	6	6	4	3	4	11	9	2	3	2	3	3
LNPV 15.71		France	Nouvelle-Aquitaine	1996	Tomato	MT01	3	8	11	6	6	4	3	4	11	9	2	3	2	3	3
LNPV 15.77		France	Nouvelle-Aquitaine	1994	Nightshade	MT01	3	8	11	6	6	4	3	4	11	9	2	3	2	3	3
LNPV 16.24		France	Nouvelle-Aquitaine	1996	Tomato	MT01	3	8	11	6	6	4	3	4	11	9	2	3	2	3	3
LNPV 16.78	UW72	Greece		NA	Potato	MT48	2	7	11	6	5	4	4	4	12	9	3	3	2	3	3
LNPV 17.02		France	NA	1996	Tomato	MT02	3	7	11	6	6	4	3	4	11	9	2	3	2	3	3
LNPV 17.25		France	Ile-de-France	1996	Nightshade	MT02	3	7	11	6	6	4	3	4	11	9	2	3	2	3	3
LNPV 17.26		France	Nouvelle-Aquitaine	1996	Tomato	MT01	3	8	11	6	6	4	3	4	11	9	2	3	2	3	3
LNPV 17.32		France	Grand-Est	1996	Nightshade	MT04	1	7	11	6	6	4	4	4	11	9	2	3	2	3	3
LNPV 17.33		France	Ile-de-France	1996	Potato	MT02	3	7	11	6	6	4	3	4	11	9	2	3	2	3	3
LNPV 17.34		France	Ile-de-France	1996	Potato	MT02	3	7	11	6	6	4	3	4	11	9	2	3	2	3	3
LNPV 17.35		France	Ile-de-France	1996	Potato	MT02	3	7	11	6	6	4	3	4	11	9	2	3	2	3	3
LNPV 17.36		France	Ile-de-France	1996	Potato	MT02	3	7	11	6	6	4	3	4	11	9	2	3	2	3	3
LNPV 17.37		France	Ile-de-France	1996	Potato	MT02	3	7	11	6	6	4	3	4	11	9	2	3	2	3	3
LNPV 17.38		France	Ile-de-France	1996	Potato	MT02	3	7	11	6	6	4	3	4	11	9	2	3	2	3	3
LNPV 17.39		France	Ile-de-France	1996	Potato	MT02	3	7	11	6	6	4	3	4	11	9	2	3	2	3	3
LNPV 17.40		France	Ile-de-France	1996	Potato	MT02	3	7	11	6	6	4	3	4	11	9	2	3	2	3	3
LNPV 17.42		France	NA	1996	Tomato	MT01	3	8	11	6	6	4	3	4	11	9	2	3	2	3	3
LNPV 17.53	66	Sweden		1996	Potato	MT11	1	7	11	6	6	5	4	4	11	9	2	3	2	3	3
LNPV 17.64		France	Nouvelle-Aquitaine	1997	Tomato	MT01	3	8	11	6	6	4	3	4	11	9	2	3	2	3	3
LNPV 18.52		France	Ile-de-France	1997	Water	MT02	3	7	11	6	6	4	3	4	11	9	2	3	2	3	3
LNPV 19.06		Egypt		1998	Potato	MT63	1	7	11	6	6	4	4	4	6	9	2	3	2	3	3
LNPV 19.10		Turkey		1995	Potato	MT56	3	7	11	6	6	4	3	4	6	9	2	3	2	3	3
LNPV 19.12	CFBP 4587	United-Kingdom		1992	Potato	MT49	1	7	12	6	5	4	4	4	11	9	2	3	2	3	3
LNPV 19.14	CFBP 4589	United-Kingdom		1993	Nightshade	MT50	1	7	11	6	6	4	4	3	11	9	2	3	2	3	3
LNPV 19.15	CFBP 4590	United-Kingdom		1994	Nightshade	MT51	4	7	11	7	7	4	4	3	12	9	2	3	2	3	3
LNPV 19.17	CFBP 4592	United-Kingdom		1996	Water	MT33	2	7	11	6	6	4	4	4	12	9	2	3	2	3	3
LNPV 19.18	CFBP 4593	United-Kingdom		1994	Water	MT04	1	7	11	6	6	4	4	4	11	9	2	3	2	3	3
LNPV 19.19	CFBP 4594	United-Kingdom		1994	Water	MT33	2	7	11	6	6	4	4	4	12	9	2	3	2	3	3
LNPV 19.23	CFBP 4598, NCPPB 1584	Cyprus		1963	Potato	MT33	2	7	11	6	6	4	4	4	12	9	2	3	2	3	3
LNPV 19.24	CFBP 4599, NCPPB 2505	Sweden		1972	Potato	MT04	1	7	11	6	6	4	4	4	11	9	2	3	2	3	3
LNPV 19.25	CFBP 4600	Sweden		1974	Nightshade	MT50	1	7	11	6	6	4	4	3	11	9	2	3	2	3	3
LNPV 19.26	CFBP 4601	Belgium		1989	Potato	MT52	4	7	11	5	7	4	3	3	11	9	2	3	2	3	3
LNPV 19.32	CFBP 3579	France	Pays-de-la-Loire	1994	Tomato	MT04	1	7	11	6	6	4	4	4	11	9	2	3	2	3	3
LNPV 19.33	CFBP 3580	France	Nouvelle-Aquitaine	1995	Tomato	MT01	3	8	11	6	6	4	3	4	11	9	2	3	2	3	3
LNPV 19.35	CFBP 4604, PD 2140	Netherlands		1993	Potato	MT26	3	7	11	5	6	4	3	4	11	9	2	3	2	3	3
LNPV 19.37	CFBP 4606	France	NA	1996	Potato	MT03	1	7	11	7	8	4	4	4	11	9	2	3	2	3	3
LNPV 19.39	CFBP 4608	Portugal		1995	Potato	MT01	3	8	11	6	6	4	3	4	11	9	2	3	2	3	3
LNPV 19.68		Spain		1995	Potato	MT04	1	7	11	6	6	4	4	4	11	9	2	3	2	3	3
LNPV 19.71	CFBP 6794, PD 2762	Netherlands		1995	Potato	MT02	3	7	11	6	6	4	3	4	11	9	2	3	2	3	3
LNPV 19.76		Germany		1996	Potato	MT04	1	7	11	6	6	4	4	4	11	9	2	3	2	3	3
LNPV 20.10		France	Occitanie	1998	Tomato	MT02	3	7	11	6	6	4	3	4	11	9	2	3	2	3	3
LNPV 20.13	9801665	Bangladesh		1997	Potato	MT61	4	7	11	7	5	3	4	3	6	9	2	3	2	3	3
LNPV 20.47		France	Hauts-de-France	1998	Nightshade	MT02	3	7	11	6	6	4	3	4	11	9	2	3	2	3	3
LNPV 20.48		France	Hauts-de-France	1998	Nightshade	MT02	3	7	11	6	6	4	3	4	11	9	2	3	2	3	3
LNPV 20.49		France	Hauts-de-France	1998	Nightshade	MT02	3	7	11	6	6	4	3	4	11	9	2	3	2	3	3
LNPV 20.50		France	Hauts-de-France	1998	Nightshade	MT02	3	7	11	6	6	4	3	4	11	9	2	3	2	3	3
LNPV 20.51		France	Hauts-de-France	1998	Nightshade	MT02	3	7	11	6	6	4	3	4	11	9	2	3	2	3	3
LNPV 20.52		France	Hauts-de-France	1998	Nightshade	MT02	3	7	11	6	6	4	3	4	11	9	2	3	2	3	3
LNPV 20.54		France	Hauts-de-France	1998	Nightshade	MT02	3	7	11	6	6	4	3	4	11	9	2	3	2	3	3
LNPV 20.56		France	Hauts-de-France	1998	Nightshade	MT02	3	7	11	6	6	4	3	4	11	9	2	3	2	3	3
LNPV 20.57		France	Hauts-de-France	1998	Nightshade	MT02	3	7	11	6	6	4	3	4	11	9	2	3	2	3	3
LNPV 20.58		France	Hauts-de-France	1998	Nightshade	MT02	3	7	11	6	6	4	3	4	11	9	2	3	2	3	3
LNPV 20.59		France	Hauts-de-France	1998	Nightshade	MT02	3	7	11	6	6	4	3	4	11	9	2	3	2	3	3
LNPV 20.60		France	Hauts-de-France	1998	Nightshade	MT02	3	7	11	6	6	4	3	4	11	9	2	3	2	3	3
LNPV 20.61		France	Hauts-de-France	1998	Nightshade	MT02	3	7	11	6	6	4	3	4	11	9	2	3	2	3	3
LNPV 20.62		France	Hauts-de-France	1998	Nightshade	MT02	3	7	11	6	6	4	3	4	11	9	2	3	2	3	3
LNPV 20.63		France	Hauts-de-France	1998	Nightshade	MT02	3	7	11	6	6	4	3	4	11	9	2	3	2	3	3
LNPV 20.64		France	Hauts-de-France	1998	Nightshade	MT02	3	7	11	6	6	4	3	4	11	9	2	3	2	3	3
LNPV 20.65		France	Hauts-de-France	1998	Nightshade	MT02	3	7	11	6	6	4	3	4	11	9	2	3	2	3	3
LNPV 20.66		France	Hauts-de-France	1998	Nightshade	MT02	3	7	11	6	6	4	3	4	11	9	2	3	2	3	3
LNPV 20.67		France	Hauts-de-France	1998	Nightshade	MT02	3	7	11	6	6	4	3	4	11	9	2	3	2	3	3
LNPV 20.70		France	Hauts-de-France	1998	Nightshade	MT02	3	7	11	6	6	4	3	4	11	9	2	3	2	3	3
LNPV 22.11		France	Nouvelle-Aquitaine	1999	Tomato	MT01	3	8	11	6	6	4	3	4	11	9	2	3	2	3	3
LNPV 23.54		France	Grand-Est	2000	Potato	MT18	1	8	11	6	9	4	4	4	11	9	2	3	2	3	3
LNPV 24.25		France	NA	2001	Tomato	MT01	3	8	11	6	6	4	3	4	11	9	2	3	2	3	3
LNPV 24.68		France	Grand-Est	2002	Nightshade	MT01	3	8	11	6	6	4	3	4	11	9	2	3	2	3	3
LNPV 24.71		France	Hauts-de-France	2002	Nightshade	MT04	1	7	11	6	6	4	4	4	11	9	2	3	2	3	3
LNPV 26.18		France	Nouvelle-Aquitaine	2003	Pelargonium	MT04	1	7	11	6	6	4	4	4	11	9	2	3	2	3	3
LNPV 27.43	2003 1050	Guadeloupe		2003	Anthurium	MT56	3	7	11	6	6	4	3	4	6	9	2	3	2	3	3
LNPV 28.32		France	Ile-de-France	2004	Water	MT02	3	7	11	6	6	4	3	4	11	9	2	3	2	3	3
LNPV 28.49		France	Grand-Est	2004	Nightshade	MT04	1	7	11	6	6	4	4	4	11	9	2	3	2	3	3
LNPV 29.22		France	Bourgogne-Franche-Comte	2005	Tomato	MT01	3	8	11	6	6	4	3	4	11	9	2	3	2	3	3
LNPV 29.56		France	Bourgogne-Franche-Comte	2005	Tomato	MT19	1	7	11	5	6	4	4	4	11	9	2	3	2	3	3
LNPV 30.08		France	Normandie	2005	Nightshade	MT20	2	7	12	6	6	4	4	4	12	9	2	3	2	3	3
LNPV 30.63		France	Ile-de-France	2006	Nightshade	MT02	3	7	11	6	6	4	3	4	11	9	2	3	2	3	3
LNPV 31.17		France	Normandie	2006	Nightshade	MT20	2	7	12	6	6	4	4	4	12	9	2	3	2	3	3
LNPV 31.19		France	Normandie	2006	Nightshade	MT20	2	7	12	6	6	4	4	4	12	9	2	3	2	3	3
LNPV 31.21		France	Centre-Val-de-Loire	2006	Water	MT02	3	7	11	6	6	4	3	4	11	9	2	3	2	3	3
LNPV 31.23		France	Grand-Est	2006	Water	MT05	3	7	11	6	6	4	3	4	12	9	2	3	2	3	3
LNPV 31.50		France	Bourgogne-Franche-Comte	2006	Potato	MT06	1	7	11	5	6	4	4	3	11	9	2	3	2	3	3
LNPV 32.18		France	Normandie	2007	Nightshade	MT07	2	7	12	6	6	4	4	4	12	9	2	3	2	2	3
LNPV 32.43		France	Pays-de-la-Loire	2007	Tomato	MT10	4	7	11	6	7	5	4	4	11	9	2	3	2	3	3
LNPV 33.48	CFBP 6926, IPO1609, CFBP 6622	Netherlands		2008	Potato	MT47	1	10	11	6	6	4	4	4	11	9	2	3	2	3	3
LNPV 33.50	ETAC	Uruguay		NA	Potato	MT62	4	6	11	6	7	4	4	6	9	9	2	3	2	3	3
LNPV 33.54		France	Normandie	2008	Nightshade	MT20	2	7	12	6	6	4	4	4	12	9	2	3	2	3	3
LNPV 33.55		France	Normandie	2008	Nightshade	MT20	2	7	12	6	6	4	4	4	12	9	2	3	2	3	3
LNPV 33.70		France	Centre-Val-de-Loire	2008	Tomato	MT08	2	8	9	6	6	4	4	4	12	9	2	3	2	3	3
LNPV 33.72		France	Centre-Val-de-Loire	2008	Nightshade	MT08	2	8	9	6	6	4	4	4	12	9	2	3	2	3	3
LNPV 33.73		France	Centre-Val-de-Loire	2008	Tomato	MT21	2	8	8	6	6	4	4	4	12	9	2	3	2	3	3
LNPV 33.74		France	Centre-Val-de-Loire	2008	Tomato	MT08	2	8	9	6	6	4	4	4	12	9	2	3	2	3	3
LNPV 33.76		France	Grand-Est	2008	Nightshade	MT05	3	7	11	6	6	4	3	4	12	9	2	3	2	3	3
LNPV 33.77		France	Grand-Est	2008	Nightshade	MT04	1	7	11	6	6	4	4	4	11	9	2	3	2	3	3
LNPV 33.78		France	Grand-Est	2008	Nightshade	MT04	1	7	11	6	6	4	4	4	11	9	2	3	2	3	3
LNPV 33.79		France	Grand-Est	2008	Water	MT09	1	7	12	6	6	4	4	4	11	9	2	3	2	3	3
LNPV 33.80		France	Grand-Est	2008	Water	MT01	3	8	11	6	6	4	3	4	11	9	2	3	2	3	3
LNPV 33.81		France	Grand-Est	2008	Nightshade	MT01	3	8	11	6	6	4	3	4	11	9	2	3	2	3	3
LNPV 34.01		France	Centre-Val-de-Loire	2008	Tomato	MT08	2	8	9	6	6	4	4	4	12	9	2	3	2	3	3
LNPV 34.02		France	Centre-Val-de-Loire	2008	Bellpepper	MT08	2	8	9	6	6	4	4	4	12	9	2	3	2	3	3
LNPV 34.10		France	Centre-Val-de-Loire	2008	Potato	MT12	2	7	11	6	6	5	4	4	12	9	2	3	2	3	3
LNPV 34.11		France	Centre-Val-de-Loire	2008	Potato	MT12	2	7	11	6	6	5	4	4	12	9	2	3	2	3	3
LNPV 34.12		France	Centre-Val-de-Loire	2008	Potato	MT11	1	7	11	6	6	5	4	4	11	9	2	3	2	3	3
LNPV 34.13		France	Centre-Val-de-Loire	2008	Potato	MT10	4	7	11	6	7	5	4	4	11	9	2	3	2	3	3
LNPV 34.14		France	Centre-Val-de-Loire	2008	Potato	MT11	1	7	11	6	6	5	4	4	11	9	2	3	2	3	3
LNPV 34.15		France	Centre-Val-de-Loire	2008	Potato	MT12	2	7	11	6	6	5	4	4	12	9	2	3	2	3	3
LNPV 34.18		France	Centre-Val-de-Loire	2008	Potato	MT10	4	7	11	6	7	5	4	4	11	9	2	3	2	3	3
LNPV 34.19		France	Grand-Est	2008	Nightshade	MT08	2	8	9	6	6	4	4	4	12	9	2	3	2	3	3
LNPV 34.20		France	Centre-Val-de-Loire	2008	Potato	MT11	1	7	11	6	6	5	4	4	11	9	2	3	2	3	3
LNPV 34.57		France	Bretagne	2009	Tomato	MT22	2	8	7	6	6	4	4	3	12	9	2	3	2	3	3
LNPV 34.58		France	Bretagne	2009	Tomato	MT22	2	8	7	6	6	4	4	3	12	9	2	3	2	3	3
LNPV 34.59		France	Bretagne	2009	Tomato	MT22	2	8	7	6	6	4	4	3	12	9	2	3	2	3	3
LNPV 34.61		France	Bretagne	2009	Tomato	MT22	2	8	7	6	6	4	4	3	12	9	2	3	2	3	3
LNPV 35.21		France	Normandie	2009	Nightshade	MT23	2	7	10	6	6	4	4	4	12	9	2	3	2	3	3
LNPV 35.35		France	Pays-de-la-Loire	2009	Water	MT13	1	7	11	6	6	6	4	4	11	9	2	3	2	3	3
LNPV 35.36		France	Pays-de-la-Loire	2009	Nightshade	MT10	4	7	11	6	7	5	4	4	11	9	2	3	2	3	3
LNPV 35.37		France	Pays-de-la-Loire	2009	Nightshade	MT13	1	7	11	6	6	6	4	4	11	9	2	3	2	3	3
LNPV 35.38		France	Pays-de-la-Loire	2009	Nightshade	MT10	4	7	11	6	7	5	4	4	11	9	2	3	2	3	3
LNPV 35.45		France	Grand-Est	2009	Nightshade	MT05	3	7	11	6	6	4	3	4	12	9	2	3	2	3	3
LNPV 35.46		France	Grand-Est	2009	Water	MT05	3	7	11	6	6	4	3	4	12	9	2	3	2	3	3
LNPV 35.47		France	Pays-de-la-Loire	2009	Water	MT24	1	8	11	6	6	4	4	4	11	9	2	3	2	3	3
LNPV 35.50		France	Grand-Est	2009	Water	MT04	1	7	11	6	6	4	4	4	11	9	2	3	2	3	3
LNPV 35.51		France	Grand-Est	2009	Nightshade	MT04	1	7	11	6	6	4	4	4	11	9	2	3	2	3	3
LNPV 35.52		France	Grand-Est	2009	Nightshade	MT04	1	7	11	6	6	4	4	4	11	9	2	3	2	3	3
LNPV 35.53		France	Grand-Est	2009	Nightshade	MT04	1	7	11	6	6	4	4	4	11	9	2	3	2	3	3
LNPV 35.57		France	Grand-Est	2009	Nightshade	MT04	1	7	11	6	6	4	4	4	11	9	2	3	2	3	3
LNPV 35.64		France	Grand-Est	2009	Water	MT04	1	7	11	6	6	4	4	4	11	9	2	3	2	3	3
LNPV 35.65		France	Bretagne	2009	Potato	MT14	4	7	11	6	7	5	4	4	11	9	2	3	3	3	3
LNPV 35.67		France	Bretagne	2009	Tomato	MT04	1	7	11	6	6	4	4	4	11	9	2	3	2	3	3
LNPV 35.70		France	Bourgogne-Franche-Comte	2009	Potato	MT04	1	7	11	6	6	4	4	4	11	9	2	3	2	3	3
LNPV 35.71		France	Bourgogne-Franche-Comte	2009	Potato	MT15	1	7	11	6	6	4	4	4	11	10	2	3	2	3	3
LNPV 35.72		France	Bourgogne-Franche-Comte	2009	Potato	MT04	1	7	11	6	6	4	4	4	11	9	2	3	2	3	3
LNPV 35.73		France	Bourgogne-Franche-Comte	2009	Potato	MT04	1	7	11	6	6	4	4	4	11	9	2	3	2	3	3
LNPV 35.74		France	Bourgogne-Franche-Comte	2009	Potato	MT04	1	7	11	6	6	4	4	4	11	9	2	3	2	3	3
LNPV 35.75		France	Bourgogne-Franche-Comte	2009	Water	MT15	1	7	11	6	6	4	4	4	11	10	2	3	2	3	3
LNPV 35.76		France	Bourgogne-Franche-Comte	2009	Potato	MT04	1	7	11	6	6	4	4	4	11	9	2	3	2	3	3
LNPV 35.77		France	Bourgogne-Franche-Comte	2009	Potato	MT27	1	7	10	6	6	4	4	4	11	9	2	3	2	3	3
LNPV 35.79		France	Hauts-de-France	2009	Potato	MT28	1	7	11	6	8	4	4	4	11	9	2	3	2	3	3
LNPV 35.80		France	Normandie	2009	Potato	MT28	1	7	11	6	8	4	4	4	11	9	2	3	2	3	3
LNPV 35.81		France	Grand-Est	2009	Nightshade	MT04	1	7	11	6	6	4	4	4	11	9	2	3	2	3	3
LNPV 36.52		France	Bourgogne-Franche-Comte	2010	Water	MT04	1	7	11	6	6	4	4	4	11	9	2	3	2	3	3
LNPV 36.53		France	Bourgogne-Franche-Comte	2010	Water	MT29	1	7	14	6	6	4	4	4	11	9	2	3	2	3	3
LNPV 36.54		France	Bourgogne-Franche-Comte	2010	Water	MT15	1	7	11	6	6	4	4	4	11	10	2	3	2	3	3
LNPV 36.55		France	Bourgogne-Franche-Comte	2010	Water	MT15	1	7	11	6	6	4	4	4	11	10	2	3	2	3	3
LNPV 36.63		France	NA	2010	Nightshade	MT20	2	7	12	6	6	4	4	4	12	9	2	3	2	3	3
LSV 39.48		France	Bourgogne-Franche-Comte	2011	Water	MT15	1	7	11	6	6	4	4	4	11	10	2	3	2	3	3
LSV 39.49		France	Bourgogne-Franche-Comte	2011	Water	MT15	1	7	11	6	6	4	4	4	11	10	2	3	2	3	3
LSV 39.50		France	Bourgogne-Franche-Comte	2011	Water	MT04	1	7	11	6	6	4	4	4	11	9	2	3	2	3	3
LSV 39.51		France	Bourgogne-Franche-Comte	2011	Water	MT15	1	7	11	6	6	4	4	4	11	10	2	3	2	3	3
LSV 39.71		France	Bourgogne-Franche-Comte	2011	Nightshade	MT04	1	7	11	6	6	4	4	4	11	9	2	3	2	3	3
LSV 39.74		France	Bourgogne-Franche-Comte	2011	Nightshade	MT04	1	7	11	6	6	4	4	4	11	9	2	3	2	3	3
LSV 40.19		France	Hauts-de-France	2011	Nightshade	MT11	1	7	11	6	6	5	4	4	11	9	2	3	2	3	3
LSV 40.24		France	Hauts-de-France	2011	Water	MT30	2	7	11	6	6	4	4	4	12	10	2	3	2	3	3
LSV 40.27		France	Ile-de-France	2011	Water	MT39	3	7	11	6	6	4	3	4	11	10	2	3	2	3	3
LSV 40.51		France	Centre-Val-de-Loire	2012	Potato	MT40	2	7	11	5	6	4	4	4	12	9	2	3	2	3	3
LSV 41.75		France	Bourgogne-Franche-Comte	2012	Water	MT30	2	7	11	6	6	4	4	4	12	10	2	3	2	3	3
LSV 41.76		France	Bourgogne-Franche-Comte	2012	Water	MT04	1	7	11	6	6	4	4	4	11	9	2	3	2	3	3
LSV 41.77		France	Bourgogne-Franche-Comte	2012	Water	MT15	1	7	11	6	6	4	4	4	11	10	2	3	2	3	3
LSV 42.13		France	Ile-de-France	2012	Water	MT31	3	5	11	6	6	3	3	4	11	9	2	3	2	3	3
LSV 42.17		France	Grand-Est	2012	Nightshade	MT05	3	7	11	6	6	4	3	4	12	9	2	3	2	3	3
LSV 42.18		France	Ile-de-France	2012	Water	MT02	3	7	11	6	6	4	3	4	11	9	2	3	2	3	3
LSV 44.28		France	Bourgogne-Franche-Comte	2013	Water	MT04	1	7	11	6	6	4	4	4	11	9	2	3	2	3	3
LSV 44.29		France	Bourgogne-Franche-Comte	2013	Water	MT04	1	7	11	6	6	4	4	4	11	9	2	3	2	3	3
LSV 44.30		France	Bourgogne-Franche-Comte	2013	Water	MT04	1	7	11	6	6	4	4	4	11	9	2	3	2	3	3
LSV 44.51		France	Bourgogne-Franche-Comte	2013	Potato	MT04	1	7	11	6	6	4	4	4	11	9	2	3	2	3	3
LSV 44.63		France	Bourgogne-Franche-Comte	2013	Water	MT04	1	7	11	6	6	4	4	4	11	9	2	3	2	3	3
LSV 45.63		France	Bourgogne-Franche-Comte	2014	Water	MT15	1	7	11	6	6	4	4	4	11	10	2	3	2	3	3
LSV 45.64		France	Bourgogne-Franche-Comte	2014	Water	MT04	1	7	11	6	6	4	4	4	11	9	2	3	2	3	3
LSV 45.65		France	Bourgogne-Franche-Comte	2014	Water	MT04	1	7	11	6	6	4	4	4	11	9	2	3	2	3	3
LSV 45.80		France	Bourgogne-Franche-Comte	2014	Water	MT15	1	7	11	6	6	4	4	4	11	10	2	3	2	3	3
LSV 45.81		France	Ile-de-France	2014	Water	MT02	3	7	11	6	6	4	3	4	11	9	2	3	2	3	3
LSV 46.53	15 0380	New-Caledonia		2015	Potato	MT64	4	7	11	6	7	4	4	3	6	9	2	3	2	3	3
LSV 46.64		France	Bourgogne-Franche-Comte	2015	Water	MT15	1	7	11	6	6	4	4	4	11	10	2	3	2	3	3
LSV 46.65		France	Bourgogne-Franche-Comte	2015	Water	MT32	1	7	11	6	6	4	4	4	10	9	2	3	2	3	3
LSV 46.66		France	Bourgogne-Franche-Comte	2015	Water	MT15	1	7	11	6	6	4	4	4	11	10	2	3	2	3	3
LSV 46.67		France	Bourgogne-Franche-Comte	2015	Water	MT04	1	7	11	6	6	4	4	4	11	9	2	3	2	3	3
LSV 46.68		France	Bourgogne-Franche-Comte	2015	Water	MT04	1	7	11	6	6	4	4	4	11	9	2	3	2	3	3
LSV 47.01		France	Bourgogne-Franche-Comte	2015	Nightshade	MT33	2	7	11	6	6	4	4	4	12	9	2	3	2	3	3
LSV 48.11		France	Bourgogne-Franche-Comte	2016	Water	MT04	1	7	11	6	6	4	4	4	11	9	2	3	2	3	3
LSV 48.12		France	Bourgogne-Franche-Comte	2016	Water	MT04	1	7	11	6	6	4	4	4	11	9	2	3	2	3	3
LSV 48.14		France	Normandie	2016	Water	MT01	3	8	11	6	6	4	3	4	11	9	2	3	2	3	3
LSV 48.15		France	Normandie	2016	Water	MT01	3	8	11	6	6	4	3	4	11	9	2	3	2	3	3
LSV 48.28	17 0013	Cameroon		2017	Potato	MT65	1	7	11	6	6	4	4	4	7	10	2	3	2	3	3
LSV 48.58		France	Bourgogne-Franche-Comte	2017	Water	MT34	2	7	11	6	8	4	4	4	12	9	2	3	2	3	3
LSV 48.64		France	Pays-de-la-Loire	2017	Tomato	MT35	2	10	9	5	6	4	4	4	12	9	2	3	2	3	3
LSV 48.68		France	Pays-de-la-Loire	2017	Eggplant	MT35	2	10	9	5	6	4	4	4	12	9	2	3	2	3	3
LSV 49.12		France	Bourgogne-Franche-Comte	2017	Nightshade	MT04	1	7	11	6	6	4	4	4	11	9	2	3	2	3	3
LSV 49.21		France	Bourgogne-Franche-Comte	2017	Water	MT04	1	7	11	6	6	4	4	4	11	9	2	3	2	3	3
LSV 49.22		France	Bourgogne-Franche-Comte	2017	Water	MT04	1	7	11	6	6	4	4	4	11	9	2	3	2	3	3
LSV 49.23		France	Bourgogne-Franche-Comte	2017	Water	MT04	1	7	11	6	6	4	4	4	11	9	2	3	2	3	3
LSV 49.24		France	Bourgogne-Franche-Comte	2017	Water	MT04	1	7	11	6	6	4	4	4	11	9	2	3	2	3	3
LSV 50.20		France	NA	2018	Water	MT33	2	7	11	6	6	4	4	4	12	9	2	3	2	3	3
LSV 50.21		France	NA	2018	Water	MT33	2	7	11	6	6	4	4	4	12	9	2	3	2	3	3
LSV 50.22		France	NA	2018	Water	MT01	3	8	11	6	6	4	3	4	11	9	2	3	2	3	3
LSV 50.42		France	Grand-Est	2018	Water	MT36	1	8	14	6	6	4	4	4	11	9	2	3	2	3	3
LSV 50.44		France	Hauts-de-France	2018	Potato	MT02	3	7	11	6	6	4	3	4	11	9	2	3	2	3	3
LSV 51.34		France	Bourgogne-Franche-Comte	2019	Water	MT04	1	7	11	6	6	4	4	4	11	9	2	3	2	3	3
LSV 51.50		France	Bourgogne-Franche-Comte	2019	Water	MT04	1	7	11	6	6	4	4	4	11	9	2	3	2	3	3
LSV 51.57		France	Pays-de-la-Loire	2019	Potato	MT37	4	7	10	6	7	5	4	4	11	9	2	3	2	3	3
LSV 51.58		France	Pays-de-la-Loire	2019	Water	MT11	1	7	11	6	6	5	4	4	11	9	2	3	2	3	3
LSV 51.59		France	Pays-de-la-Loire	2019	Potato	MT37	4	7	10	6	7	5	4	4	11	9	2	3	2	3	3
LSV 51.64		France	Pays-de-la-Loire	2019	Potato	MT10	4	7	11	6	7	5	4	4	11	9	2	3	2	3	3
LSV 52.17		France	Bourgogne-Franche-Comte	2020	Water	MT04	1	7	11	6	6	4	4	4	11	9	2	3	2	3	3
LSV 52.18		France	Bourgogne-Franche-Comte	2020	Water	MT04	1	7	11	6	6	4	4	4	11	9	2	3	2	3	3
LSV 52.19		France	Bourgogne-Franche-Comte	2020	Water	MT04	1	7	11	6	6	4	4	4	11	9	2	3	2	3	3
LSV 52.21		Belgium		2020	Potato	MT54	4	9	11	5	7	4	3	3	11	9	2	3	2	3	3
LSV 53.48		France	Bourgogne-Franche-Comte	2022	Water	MT04	1	7	11	6	6	4	4	4	11	9	2	3	2	3	3
LSV 53.50		France	Bourgogne-Franche-Comte	2022	Water	MT04	1	7	11	6	6	4	4	4	11	9	2	3	2	3	3
LSV 53.57		France	Pays-de-la-Loire	2022	Water	MT11	1	7	11	6	6	5	4	4	11	9	2	3	2	3	3
LSV 53.58		France	Pays-de-la-Loire	2022	Water	MT11	1	7	11	6	6	5	4	4	11	9	2	3	2	3	3
LSV 53.61		France	Hauts-de-France	2022	Water	MT11	1	7	11	6	6	5	4	4	11	9	2	3	2	3	3
LSV 53.62		France	Hauts-de-France	2022	Water	MT38	1	7	11	6	6	5	4	4	8	9	2	3	2	3	3
LSV 54.29		France	Hauts-de-France	2023	Water	MT44	4	7	11	6	7	5	4	4	8	9	2	3	2	3	3
LSV 54.30		France	Hauts-de-France	2023	Water	MT38	1	7	11	6	6	5	4	4	8	9	2	3	2	3	3
LSV 54.31		France	Hauts-de-France	2023	Water	MT38	1	7	11	6	6	5	4	4	8	9	2	3	2	3	3
LSV 54.32		France	Hauts-de-France	2023	Water	MT38	1	7	11	6	6	5	4	4	8	9	2	3	2	3	3
LSV 54.40		France	Bourgogne-Franche-Comte	2023	Water	MT04	1	7	11	6	6	4	4	4	11	9	2	3	2	3	3
LSV 54.41		France	Pays-de-la-Loire	2023	Water	MT11	1	7	11	6	6	5	4	4	11	9	2	3	2	3	3
LSV 54.49		France	Pays-de-la-Loire	2023	Nightshade	MT11	1	7	11	6	6	5	4	4	11	9	2	3	2	3	3
LSV 54.50		France	Grand-Est	2023	Nightshade	MT45	4	7	11	5	7	4	4	5	11	9	2	3	2	3	3
LSV 54.52		France	NA	2023	NA	MT22	2	8	7	6	6	4	4	3	12	9	2	3	2	3	3
CFBP.3858		Netherlands		1995	Potato	MT66	1	7	11	6	8	4	4	4	6	9	2	3	2	3	3
R13.12		Spain		2013	Potato	MT55	4	7	10	6	7	4	4	4	11	9	2	2	2	3	3
RS001	SA-10-06	France	Ile-de-France	2010	Water	MT16	3	7	11	7	6	4	3	4	11	9	2	3	2	3	3
RS002	SA-10-528, colo 10	France	Ile-de-France	2010	Water	MT02	3	7	11	6	6	4	3	4	11	9	2	3	2	3	3
RS003	SA-10-529, colo 8	France	NA	2010	Water	MT02	3	7	11	6	6	4	3	4	11	9	2	3	2	3	3
RS004		France	NA	2008	Water	MT02	3	7	11	6	6	4	3	4	11	9	2	3	2	3	3
RS005		France	Ile-de-France	2012	Water	MT16	3	7	11	7	6	4	3	4	11	9	2	3	2	3	3
RS006		France	NA	2012	Water	MT02	3	7	11	6	6	4	3	4	11	9	2	3	2	3	3
RS007		France	Ile-de-France	2012	Nightshade	MT02	3	7	11	6	6	4	3	4	11	9	2	3	2	3	3
RS008		France	Ile-de-France	2013	Nightshade	MT16	3	7	11	7	6	4	3	4	11	9	2	3	2	3	3
RS009		France	Ile-de-France	2013	Nightshade	MT16	3	7	11	7	6	4	3	4	11	9	2	3	2	3	3
RS010		France	Ile-de-France	2013	Nightshade	MT16	3	7	11	7	6	4	3	4	11	9	2	3	2	3	3
RS011		France	Ile-de-France	2014	Water	MT02	3	7	11	6	6	4	3	4	11	9	2	3	2	3	3
RS012		France	Ile-de-France	2015	Nightshade	MT16	3	7	11	7	6	4	3	4	11	9	2	3	2	3	3
RS013		France	Ile-de-France	2015	Water	MT16	3	7	11	7	6	4	3	4	11	9	2	3	2	3	3
RS014		France	NA	2015	Water	MT25	3	8	11	7	6	4	3	4	11	9	2	3	2	3	3
RS015		France	Ile-de-France	2015	Nightshade	MT16	3	7	11	7	6	4	3	4	11	9	2	3	2	3	3
RS017		France	Ile-de-France	2015	Nightshade	MT16	3	7	11	7	6	4	3	4	11	9	2	3	2	3	3
RS018		France	Ile-de-France	2015	Nightshade	MT16	3	7	11	7	6	4	3	4	11	9	2	3	2	3	3
RS019		France	Ile-de-France	2015	Nightshade	MT16	3	7	11	7	6	4	3	4	11	9	2	3	2	3	3
RS020		France	Ile-de-France	2015	Nightshade	MT16	3	7	11	7	6	4	3	4	11	9	2	3	2	3	3
RS021		France	NA	2015	Water	MT16	3	7	11	7	6	4	3	4	11	9	2	3	2	3	3
RS022		France	Ile-de-France	2016	Water	MT25	3	8	11	7	6	4	3	4	11	9	2	3	2	3	3
RS023	SA-10-262	France	Ile-de-France	2010	Water	MT16	3	7	11	7	6	4	3	4	11	9	2	3	2	3	3
RS024		France	Ile-de-France	2013	Water	MT16	3	7	11	7	6	4	3	4	11	9	2	3	2	3	3
RS025		France	Ile-de-France	2017	Water	MT17	3	7	11	6	6	4	3	3	11	9	2	3	2	3	3
RS026		France	Centre-Val-de-Loire	2017	Water	MT01	3	8	11	6	6	4	3	4	11	9	2	3	2	3	3
RS027		France	Centre-Val-de-Loire	2017	Water	MT25	3	8	11	7	6	4	3	4	11	9	2	3	2	3	3
RS028		France	Ile-de-France	2017	Water	MT25	3	8	11	7	6	4	3	4	11	9	2	3	2	3	3
RS029		France	Ile-de-France	2017	Water	MT25	3	8	11	7	6	4	3	4	11	9	2	3	2	3	3
RS030		France	Centre-Val-de-Loire	2017	Water	MT16	3	7	11	7	6	4	3	4	11	9	2	3	2	3	3
RS031		France	Ile-de-France	2018	Water	MT16	3	7	11	7	6	4	3	4	11	9	2	3	2	3	3
RS032		France	Ile-de-France	2018	Water	MT17	3	7	11	6	6	4	3	3	11	9	2	3	2	3	3
RS033		France	Centre-Val-de-Loire	2018	Water	MT16	3	7	11	7	6	4	3	4	11	9	2	3	2	3	3
RS034		France	Ile-de-France	2018	Water	MT16	3	7	11	7	6	4	3	4	11	9	2	3	2	3	3
RS035		France	Centre-Val-de-Loire	2018	Water	MT17	3	7	11	6	6	4	3	3	11	9	2	3	2	3	3
RS036		France	Centre-Val-de-Loire	2018	Water	MT17	3	7	11	6	6	4	3	3	11	9	2	3	2	3	3
RS037		France	Ile-de-France	2018	Water	MT17	3	7	11	6	6	4	3	3	11	9	2	3	2	3	3
RS038		France	Ile-de-France	2018	Water	MT16	3	7	11	7	6	4	3	4	11	9	2	3	2	3	3
RS039		France	Centre-Val-de-Loire	2018	Water	MT16	3	7	11	7	6	4	3	4	11	9	2	3	2	3	3
RS040		France	Ile-de-France	2018	Water	MT17	3	7	11	6	6	4	3	3	11	9	2	3	2	3	3
RS041		France	Centre-Val-de-Loire	2018	Water	MT16	3	7	11	7	6	4	3	4	11	9	2	3	2	3	3
RS042		France	Ile-de-France	2018	Nightshade	MT16	3	7	11	7	6	4	3	4	11	9	2	3	2	3	3
RS043		France	Ile-de-France	2018	Water	MT17	3	7	11	6	6	4	3	3	11	9	2	3	2	3	3
RS044		France	Ile-de-France	2018	Water	MT02	3	7	11	6	6	4	3	4	11	9	2	3	2	3	3
RS045		France	Centre-Val-de-Loire	2018	Water	MT16	3	7	11	7	6	4	3	4	11	9	2	3	2	3	3
RS046		France	Centre-Val-de-Loire	2018	Nightshade	MT17	3	7	11	6	6	4	3	3	11	9	2	3	2	3	3
RS047		France	Centre-Val-de-Loire	2019	Water	MT16	3	7	11	7	6	4	3	4	11	9	2	3	2	3	3
RS048		France	Ile-de-France	2021	NA	MT16	3	7	11	7	6	4	3	4	11	9	2	3	2	3	3
RS049		France	NA	2005	Potato	MT02	3	7	11	6	6	4	3	4	11	9	2	3	2	3	3
RS050		France	Centre-Val-de-Loire	2005	Water	MT26	3	7	11	5	6	4	3	4	11	9	2	3	2	3	3
RS051		France	NA	2005	Potato	MT02	3	7	11	6	6	4	3	4	11	9	2	3	2	3	3
RS052		France	NA	2006	NA	MT02	3	7	11	6	6	4	3	4	11	9	2	3	2	3	3
RS053		France	NA	2006	NA	MT02	3	7	11	6	6	4	3	4	11	9	2	3	2	3	3
RS054		France	NA	2006	NA	MT02	3	7	11	6	6	4	3	4	11	9	2	3	2	3	3
RS055		France	Centre-Val-de-Loire	2007	Water	MT16	3	7	11	7	6	4	3	4	11	9	2	3	2	3	3
RS056		France	Centre-Val-de-Loire	2007	Water	MT02	3	7	11	6	6	4	3	4	11	9	2	3	2	3	3
RS057		France	Ile-de-France	2007	Water	MT02	3	7	11	6	6	4	3	4	11	9	2	3	2	3	3
RS058		France	Centre-Val-de-Loire	2007	Water	MT02	3	7	11	6	6	4	3	4	11	9	2	3	2	3	3
RS059		France	Centre-Val-de-Loire	2007	Water	MT02	3	7	11	6	6	4	3	4	11	9	2	3	2	3	3
RS060		France	Centre-Val-de-Loire	2005	Nightshade	MT41	3	5	11	6	6	4	3	4	11	9	2	3	2	3	3
RS061		France	Centre-Val-de-Loire	2005	Nightshade	MT41	3	5	11	6	6	4	3	4	11	9	2	3	2	3	3
RS062		France	Ile-de-France	2019	Water	MT16	3	7	11	7	6	4	3	4	11	9	2	3	2	3	3
RS063		France	Ile-de-France	2019	Nightshade	MT02	3	7	11	6	6	4	3	4	11	9	2	3	2	3	3
RS064		France	Ile-de-France	2019	Nightshade	MT02	3	7	11	6	6	4	3	4	11	9	2	3	2	3	3
RS065		France	Ile-de-France	2020	Water	MT16	3	7	11	7	6	4	3	4	11	9	2	3	2	3	3
RS066		France	Ile-de-France	2020	Water	MT16	3	7	11	7	6	4	3	4	11	9	2	3	2	3	3
RS067		France	Ile-de-France	2020	Water	MT16	3	7	11	7	6	4	3	4	11	9	2	3	2	3	3
RS068		France	Centre-Val-de-Loire	2007	Water	MT02	3	7	11	6	6	4	3	4	11	9	2	3	2	3	3
RS069		France	Centre-Val-de-Loire	2005	Nightshade	MT41	3	5	11	6	6	4	3	4	11	9	2	3	2	3	3
RS070		France	Centre-Val-de-Loire	2005	Nightshade	MT41	3	5	11	6	6	4	3	4	11	9	2	3	2	3	3
RS071		France	NA	NA	NA	MT02	3	7	11	6	6	4	3	4	11	9	2	3	2	3	3
RS072		France	NA	NA	NA	MT02	3	7	11	6	6	4	3	4	11	9	2	3	2	3	3
RS073		France	NA	2005	NA	MT02	3	7	11	6	6	4	3	4	11	9	2	3	2	3	3
RS074		France	NA	NA	NA	MT02	3	7	11	6	6	4	3	4	11	9	2	3	2	3	3
RS075		France	NA	NA	NA	MT02	3	7	11	6	6	4	3	4	11	9	2	3	2	3	3
RS076		France	NA	NA	NA	MT02	3	7	11	6	6	4	3	4	11	9	2	3	2	3	3
RS077		France	NA	NA	NA	MT02	3	7	11	6	6	4	3	4	11	9	2	3	2	3	3
RS078		France	NA	NA	NA	MT02	3	7	11	6	6	4	3	4	11	9	2	3	2	3	3
RS079		France	NA	NA	NA	MT02	3	7	11	6	6	4	3	4	11	9	2	3	2	3	3
RS080		France	NA	NA	NA	MT02	3	7	11	6	6	4	3	4	11	9	2	3	2	3	3
RS081		France	NA	2005	NA	MT02	3	7	11	6	6	4	3	4	11	9	2	3	2	3	3
RS082		France	NA	NA	NA	MT02	3	7	11	6	6	4	3	4	11	9	2	3	2	3	3
RS083		France	NA	NA	NA	MT02	3	7	11	6	6	4	3	4	11	9	2	3	2	3	3
RS084		France	NA	NA	NA	MT02	3	7	11	6	6	4	3	4	11	9	2	3	2	3	3
RS085		France	NA	NA	NA	MT02	3	7	11	6	6	4	3	4	11	9	2	3	2	3	3
RS086		France	Centre-Val-de-Loire	2004	Water	MT02	3	7	11	6	6	4	3	4	11	9	2	3	2	3	3
RS087		France	Centre-Val-de-Loire	2004	Water	MT02	3	7	11	6	6	4	3	4	11	9	2	3	2	3	3
RS088		France	Centre-Val-de-Loire	2005	Water	MT02	3	7	11	6	6	4	3	4	11	9	2	3	2	3	3
RS089		France	Centre-Val-de-Loire	2005	Nightshade	MT41	3	5	11	6	6	4	3	4	11	9	2	3	2	3	3
RS090		France	Ile-de-France	1995	Potato	MT02	3	7	11	6	6	4	3	4	11	9	2	3	2	3	3
RS091		France	Ile-de-France	1995	Potato	MT02	3	7	11	6	6	4	3	4	11	9	2	3	2	3	3
RS092		France	Ile-de-France	1995	Potato	MT02	3	7	11	6	6	4	3	4	11	9	2	3	2	3	3
RS093		France	NA	2005	Potato	MT02	3	7	11	6	6	4	3	4	11	9	2	3	2	3	3
RS095		France	Nouvelle-Aquitaine	1994	Eggplant	MT01	3	8	11	6	6	4	3	4	11	9	2	3	2	3	3
RS097		France	Ile-de-France	1995	Potato	MT02	3	7	11	6	6	4	3	4	11	9	2	3	2	3	3
RS098		France	NA	NA	NA	MT20	2	7	12	6	6	4	4	4	12	9	2	3	2	3	3
RS099		France	NA	NA	NA	MT20	2	7	12	6	6	4	4	4	12	9	2	3	2	3	3
RS100		France	NA	NA	NA	MT20	2	7	12	6	6	4	4	4	12	9	2	3	2	3	3
RS101		France	NA	NA	NA	MT20	2	7	12	6	6	4	4	4	12	9	2	3	2	3	3
RS102		France	NA	NA	NA	MT20	2	7	12	6	6	4	4	4	12	9	2	3	2	3	3
RS103		France	NA	NA	NA	MT20	2	7	12	6	6	4	4	4	12	9	2	3	2	3	3
RS104		France	NA	2005	Potato	MT02	3	7	11	6	6	4	3	4	11	9	2	3	2	3	3
RS105		France	NA	NA	NA	MT42	4	7	11	6	7	4	4	6	11	9	2	3	2	3	4
RS106		France	Centre-Val-de-Loire	2008	Water	MT16	3	7	11	7	6	4	3	4	11	9	2	3	2	3	3
RS107		France	Centre-Val-de-Loire	2008	Water	MT02	3	7	11	6	6	4	3	4	11	9	2	3	2	3	3
RS108		France	Centre-Val-de-Loire	2008	Water	MT16	3	7	11	7	6	4	3	4	11	9	2	3	2	3	3
RS109		France	Centre-Val-de-Loire	2008	Water	MT02	3	7	11	6	6	4	3	4	11	9	2	3	2	3	3
RS110		France	Centre-Val-de-Loire	2008	Water	MT02	3	7	11	6	6	4	3	4	11	9	2	3	2	3	3
RS111		France	Ile-de-France	2008	Water	MT02	3	7	11	6	6	4	3	4	11	9	2	3	2	3	3
RS112		France	Ile-de-France	2008	Water	MT16	3	7	11	7	6	4	3	4	11	9	2	3	2	3	3
RS113		France	NA	2006	NA	MT02	3	7	11	6	6	4	3	4	11	9	2	3	2	3	3
RS115		France	Ile-de-France	2013	Nightshade	MT16	3	7	11	7	6	4	3	4	11	9	2	3	2	3	3
RS116		France	Ile-de-France	2019	Nightshade	MT16	3	7	11	7	6	4	3	4	11	9	2	3	2	3	3
RS117		France	Ile-de-France	1995	Potato	MT39	3	7	11	6	6	4	3	4	11	10	2	3	2	3	3
RS118		France	Ile-de-France	2019	Water	MT16	3	7	11	7	6	4	3	4	11	9	2	3	2	3	3
RS119		France	Ile-de-France	2020	Water	MT43	3	7	11	6	7	4	3	4	11	9	2	3	2	3	3
RS120		France	Centre-Val-de-Loire	2007	Water	MT02	3	7	11	6	6	4	3	4	11	9	2	3	2	3	3
RS121		France	Ile-de-France	2020	Water	MT17	3	7	11	6	6	4	3	3	11	9	2	3	2	3	3
RS122		France	NA	2022	Potato	MT46	3	7	11	7	6	4	3	3	11	9	2	3	2	3	3
RS123		France	NA	2022	Potato	MT16	3	7	11	7	6	4	3	4	11	9	2	3	2	3	3
RS124		Morocco		1995	Potato	MT56	3	7	11	6	6	4	3	4	6	9	2	3	2	3	3
RS125		South-Africa		1996	Potato	MT57	2	7	12	7	5	4	4	4	7	9	2	3	2	3	3
RS126		Egypt		1995	Potato	MT58	1	7	11	6	6	4	4	3	6	9	2	3	2	3	3
RS128		Niger		2009	Potato	MT59	1	7	11	7	6	4	4	4	7	9	2	3	2	3	3
RS129		Niger		2009	Potato	MT59	1	7	11	7	6	4	4	4	7	9	2	3	2	3	3
RS133		Niger		2009	NA	MT59	1	7	11	7	6	4	4	4	7	9	2	3	2	3	3
RS134		Egypt		2006	NA	MT60	1	7	11	6	6	4	4	4	7	9	2	3	2	3	3
